# Supplementary material for: Biosecurity practices on small-ruminant farms in five Turkish provinces: a cross-sectional survey with multiple correspondence analysis
Source: Front Vet Sci. 2025 Nov 17;12:1677002. doi: 10.3389/fvets.2025.1677002 (PMC12665762; doi:10.3389/fvets.2025.1677002)
Supplement: Supplementary file 2 [file Supplementary_file_2.xlsx]

## Sheet: Descriptive_analysis
DESCRIPTIVE ANALYSIS - SUPPLEMENTARY MATERIAL
GENERAL INFORMATION
Variable	Answer	Frequency	Total Percentage (%)	Valid Percentage (%)
Province	Ankara	67	20.18	20.18
	Balikesir	81	24.4	24.4
	Canakkale	57	17.17	17.17
	Mersin	47	14.16	14.16
	Van	80	24.1	24.1
Age	18 to 30	29	8.73	8.81459
	31 to 40	53	15.96	16.1094
	41 to 50	126	37.95	38.2979
	51 to 60	92	27.71	27.9635
	above 60	29	8.73	8.81459
	missing	3	0.9
Gender	Female	45	13.55	13.8462
	Male	280	84.34	86.1538
	missing	7	2.11
Education	Highschool	63	18.98	19.6262
	Illiterate	14	4.22	4.36137
	Middle	100	30.12	31.1526
	missing	11	3.31
	Other	5	1.51	1.55763
	Primary	117	35.24	36.4486
	University	22	6.63	6.85358
Production type	Goat herd	36	10.84	10.84
	Mixed herd	75	22.59	22.59
	Sheep herd	221	66.57	66.57
Size of herd	Large	160	48.2	49.2308
	Medium	108	32.5	33.2308
	Small	57	17.2	17.5385
	missing	7	2.1
Size and production type	Goat herd Large	14	4.2	4.2
	Goat herd Medium	18	5.4	5.4
	Goat herd Small	2	0.6	0.6
	Goat herd missing	2	0.6	0.6
	Mixed herd Large	70	21.1	21.1
	Mixed herd missing	5	1.5	1.5
	Sheep herd Large	76	22.9	22.9
	Sheep herd Medium	90	27.1	27.1
	Sheep herd Small	55	16.8	16.8
Where do you keep your herd? Winter / Daytime	Closed shelter	181	54.52	54.6828
	missing	1	0.3
	Open shelter	34	10.24	10.2719
	Other	10	3.01	3.02115
	Pasture	90	27.11	27.1903
	Semi closed shelter	16	4.82	4.83384
Where do you keep your herd? Winter / Night	Closed shelter	267	80.42	80.6647
	missing	1	0.3
	Open shelter	14	4.22	4.22961
	Other	4	1.2	1.20846
	Pasture	4	1.2	1.20846
	Semi closed shelter	42	12.65	12.6888
Where do you keep your herd? Summer / Daytime	Closed shelter	29	8.73	8.73
	Open shelter	71	21.39	21.39
	Other	16	4.82	4.82
	Pasture	190	57.23	57.23
	Semi closed shelter	26	7.83	7.83
Where do you keep your herd? Summer / Night	Closed shelter	54	16.27	16.3636
	missing	2	0.6
	Open shelter	59	17.77	17.8788
	Other	18	5.42	5.45455
	Pasture	159	47.89	48.1818
	Semi closed shelter	40	12.05	12.1212
FARM MANAGEMENT
Variable	Answer	Frequency	Total Percentage (%)	Valid Percentage (%)
Who is the responsible person in the family for buying lamb	Husband	226	68.07	81.8841
	missing	56	16.87
	Other	20	6.02	7.24638
	Son	20	6.02	7.24638
	Wife	9	2.71	3.26087
	Worker	1	0.3	0.362319
Who is the responsible person in the family for buying sheep (rams for the purpose of breeding)	Husband	223	67.17	80.5054
	missing	55	16.57
	Other	22	6.63	7.94224
	Son	20	6.02	7.22022
	Wife	10	3.01	3.61011
	Worker	2	0.6	0.722022
Who is the responsible person in the family for housing management	Husband	198	59.64	69.9647
	Husband and son	1	0.3	0.353357
	missing	49	14.76
	Other	33	9.94	11.6608
	Son	25	7.53	8.83392
	Wife	18	5.42	6.36042
	Worker	8	2.41	2.82686
Who is the responsible person in the family for collecting feed and fodder	Husband	198	59.64	69.9647
	missing	49	14.76
	Other	38	11.45	13.4276
	Son	26	7.83	9.18728
	Wife	9	2.71	3.18021
	Worker	12	3.61	4.24028
Who is the responsible person in the family for feeding the sheep (at home)	Daughter	2	0.6	0.704225
	Husband	150	45.18	52.8169
	missing	48	14.46
	Other	38	11.45	13.3803
	Son	21	6.33	7.39437
	Wife	41	12.35	14.4366
	Worker	32	9.64	11.2676
Who is the responsible person in the family for grazing outdoors/pastures	Daughter	2	0.6	0.719424
	Husband	106	31.93	38.1295
	missing	54	16.27
	Other	80	24.1	28.777
	Son	34	10.24	12.2302
	Wife	5	1.51	1.79856
	Worker	51	15.36	18.3453
Who is the responsible person in the family for health services	Husband	133	40.06	47.6703
	missing	53	15.96
	Other	109	32.83	39.0681
	Son	10	3.01	3.58423
	Wife	7	2.11	2.50896
	Worker	20	6.02	7.16846
Who is the responsible person in the family for care of pregnant sheep	Daughter	2	0.6	0.70922
	Husband	142	42.77	50.3546
	missing	50	15.06
	Other	59	17.77	20.922
	Son	18	5.42	6.38298
	Wife	35	10.54	12.4113
	Worker	26	7.83	9.21986
Who is the responsible person in the family for milking	Daughter	3	0.9	1.43541
	Husband	57	17.17	27.2727
	missing	123	37.05
	Other	27	8.13	12.9187
	Son	7	2.11	3.34928
	Wife	107	32.23	51.1962
	Worker	8	2.41	3.82775
Who is the responsible person in the family for sale of sheep	Husband	213	64.16	78.022
	missing	59	17.77
	Other	24	7.23	8.79121
	Son	23	6.93	8.42491
	Wife	11	3.31	4.0293
	Worker	2	0.6	0.732601
HEALTH MANAGEMENT
Variable	Answer	Frequency	Total Percentage (%)	Valid Percentage (%)
Who do you contact for medical help for the sheep?	Local government veterinary service	80	24.1	24.3902
	missing	4	1.2
	Other	5	1.51	1.52439
	Private veterinarian	225	67.77	68.5976
	Self	18	5.42	5.4878
What do you do when your animal is sick?	Bury	5	1.51	1.9084
	Isolation	36	10.84	13.7405
	Kill the animal	23	6.93	8.77863
	missing	70	21.08
	Other	3	0.9	1.14504
	Treatment	124	37.35	47.3282
	Veterinarian	71	21.39	27.0992
Where do you get the medicines if prescribed by the veterinarian?	missing	4	1.2
	Other	29	8.73	8.84146
	Veterinarian	299	90.06	91.1585
Have you been provided with a vaccination and deworming calendar by the service provider?	missing	15	4.52
	No	117	35.24	36.9085
	Yes	200	60.24	63.0915
Do you vaccinate the sheep?	Yes	324	97.6	98.7805
	No	4	1.2	1.21951
	missing	4	1.2
Do you know the diseases for which the sheep is vaccinated?	missing	5	1.51
	No	48	14.46	14.6789
	Yes	279	84.04	85.3211
Vaccines	Brucellosis	129	38.86	18.5879
	FMD	175	52.71	25.2161
	Pox	193	58.13	27.8098
	Anthrax	15	4.52	2.16138
	PPR	98	29.52	14.121
	Enterotoxemia	43	12.95	6.19597
	Contagious Caprine Pleuropneumonia	16	4.82	2.30548
	Agalactia	14	4.22	2.01729
	Mastitis	9	2.71	1.29683
	Pasteurella	1	0.3	0.144092
	PseudoTuberculosis	1	0.3	0.144092
	missing	46	13.86
Deworming	missing	6	1.81
	No	23	6.93	7.05521
	Yes	303	91.27	92.9448
Deworming provider	Local government veterinary service	46	13.86	15.082
	missing	27	8.13
	Other	9	2.71	2.95082
	Private veterinarian	101	30.42	33.1148
	Self	149	44.88	48.8525
Deworm dogs	missing	59	17.77
	No	93	28.01	34.0659
	Yes	180	54.22	65.9341
PERCEPTION - FARMER
What preventive measures are more important?	Prevention related to Feed	108	32.53	17.7632
	Prevention related to Vaccination	186	56.02	30.5921
	Prevention related to Treatment	37	11.14	6.08553
	Prevention related to Cleaning/Disinfection	99	29.82	16.2829
	Prevention related to Care	103	31.02	16.9408
	Prevention related to Isolation/Quaratine	11	3.31	1.80921
	Prevention related to Avoid the contact of animals with people or animals from other herds	24	7.23	3.94737
	Prevention related to Veterinarian	6	1.81	0.986842
	I don't know	2	0.6	0.328947
	Other	32	9.64	5.26316
	Missing	75	22.59
Sheep lost to disease	Below 10	129	38.8	61.7225
	10 to 20	65	19.6	31.1005
	20 to 30	4	1.2	1.91388
	30 to 40	3	0.9	1.43541
	Above 40	8	2.4	3.82775
	missing	123	37.0
Goats lost to disease	Below 10	55	16.6	87.3016
	10 to 20	7	2.1	11.1111
	20 to 30	1	0.3	1.5873
	missing	269	81.0
Specify the diseases through which sheep are lost	Neurologic	5	1.5	2.03252
	Hair/skin problem	4	1.2	1.62602
	Nutritional/digestive problem	109	32.8	44.3089
	Infectious disease	31	9.3	12.6016
	Parasites	18	5.4	7.31707
	Reproductive problem/mastitis	25	7.5	10.1626
	Respiratory problem	19	5.7	7.72358
	Urinary tract	14	4.2	5.69106
	Missing	140	42.2
	No	17	5.1	6.91057
	Other	4	1.2	1.62602
